# Supplementary material for: A Nationwide Study on the Impact of Routine Testing for EGFR Mutations in Advanced NSCLC Reveals Distinct Survival Patterns Based on EGFR Mutation Subclasses
Source: Cancers (Basel). 2021 Jul 20;13(14):3641. doi: 10.3390/cancers13143641 (PMC8307492; doi:10.3390/cancers13143641)
Supplement: Supplementary file 1 [file cancers-13-03641-s001.zip]

Archive with 1 entries (1 files):
- cancers-1313144-supplementary.pdf
